# Supplementary material for: Transcription Factor TFAP2C Regulates Major Programs Required for Murine Fetal Germ Cell Maintenance and Haploinsufficiency Predisposes to Teratomas in Male Mice
Source: PLoS One. 2013 Aug 13;8(8):e71113. doi: 10.1371/journal.pone.0071113 (PMC3742748; doi:10.1371/journal.pone.0071113)
Supplement: Table S1 — Deregulated genes in Tfap2c−/−PGCLCs (Fold-change >1.5 in log2 scale). (XLSX) [file pone.0071113.s003.xlsx]

## Sheet: Tabelle1
Table S1. Deregulated genes in Tfap2c-/- PGCLCs (Fold-change 1.5 in log2 scale)
RefSeq Transcript ID	Ensembl	Gene	ESC Tfap2c-/- vs. Ctrl	PGC Tfap2c-/- vs. Ctrl
		2000-08-31	-0.3882	-1.6376
NM_001177629 /// NM_010345	ENSMUSG00000020176	1110036O03Rik	-0.2728	1.5192
NM_025285	ENSMUSG00000027500	1190002H23Rik	0.2153	-3.229
NM_010686	ENSMUSG00000028581	1190003J15Rik	-0.2266	1.5569
---	ENSMUSG00000074303	1190005I06Rik	0.4996	2.8436
NM_009574	ENSMUSG00000061524	1500009L16Rik	-0.0856	-1.6567
		1700042O10Rik	0.593	1.6331
NM_010910	ENSMUSG00000022055	1700061G19Rik	0.6416	2.0109
NM_181548	ENSMUSG00000031160	2310043M15Rik	0.7959	3.3485
NM_025285	ENSMUSG00000027500	2610027H17Rik	0.3892	2.7484
NM_001081125	ENSMUSG00000048402	2810416A17Rik	0.4878	2.0309
NM_007897	ENSMUSG00000057098	4632428N05Rik	0.0296	-3.5115
---	---	4833406M21Rik	0.2577	1.8413
NM_053214	ENSMUSG00000024300	4930526L06Rik	0.8029	1.7825
NM_001033954 /// NM_007587	ENSMUSG00000030669	6030446N20Rik	0.2299	-1.9563
NM_001081695 /// NM_019448	ENSMUSG00000000730	6430527G18Rik	-0.0667	2.4653
NM_022987 /// XM_001475309	ENSMUSG00000041703	8030462N17Rik	0.7035	2.0067
		9630023C09Rik	0.4927	2.0795
NM_022987 /// XM_001475309 /// XM_888689	ENSMUSG00000041703	A130022J15Rik	-0.1606	-1.5371
NM_032000	ENSMUSG00000038679	A730009E18Rik	0.0316	1.5247
		A930004D18Rik	0.5871	1.5959
NM_007897	ENSMUSG00000057098	AA467197	-1.575	-3.2584
NM_010202	ENSMUSG00000050917	Abca1	1.2684	2.9233
NM_181348 /// XR_032740 /// XR_035391	---	Abcb1b	0.363	1.6602
NM_013454	ENSMUSG00000015243	Abhd5	0.544	1.5522
NM_010202	ENSMUSG00000050917	Accsl	0.3959	2.0011
NM_197988	ENSMUSG00000043687	Acpp	-0.458	-1.8007
NM_001172117 /// NM_010407	ENSMUSG00000003283	Actn2	-0.3165	-1.9076
NM_001081088	ENSMUSG00000027070	Actn3	0.2685	1.8354
NM_009426	ENSMUSG00000005892	Adam23	0.2783	1.9568
---	---	Adamts9	0.3495	1.6168
NM_013834	ENSMUSG00000031548	Afap1	0.0101	-2.9354
NM_053202	---	Aff1	0.0385	2.4584
NM_013834	ENSMUSG00000031548	Agpat9	-0.0171	-4.2285
---	---	Ahnak	0.6766	2.3371
NM_053214	ENSMUSG00000024300	Ahnak2	0.3983	2.5035
NM_011858	ENSMUSG00000048078	AI452195	-0.1801	1.7301
NM_001145164 /// NM_011579 /// XR_031267	ENSMUSG00000078921 /// ENSMUSG00000078922	Aif1l	-0.1777	-3.7174
NM_009538	ENSMUSG00000019817	Aifm3	0.0164	-2.251
NM_001142918 /// NM_001142919 /// NM_001142920 /// NM_001142921 /// NM_001142922 /// NM_001142923 /// NM_001142924 /// NM_009333	ENSMUSG00000024985	Ak4	-2.2898	-4.5507
---	---	Akap2	0.3636	1.7539
NM_028679	ENSMUSG00000020227	Akr1b8	0.6767	2.1145
		Ampd3	-0.422	1.9952
NM_026662	ENSMUSG00000025742	Anapc10	-0.3616	-1.7717
NM_145463	ENSMUSG00000044461	Ank2	-0.2485	2.3761
		Ankrd35	-0.5555	1.8171
NM_030704	ENSMUSG00000041548	Anxa4	0.047	1.8133
---	---	Anxa8	0.2452	1.951
NM_001033476 /// XM_001475946	ENSMUSG00000072812	Ap1s2	0.3523	1.5836
NM_010636	---	Ap3b2	0.0521	-2.0529
		Ap3m2	-0.4202	-2.0555
NM_032000	ENSMUSG00000038679	Arhgap42	0.0832	-2.1215
NM_011858	ENSMUSG00000048078	Arhgap8	0.4155	1.6439
NM_023844	ENSMUSG00000053062	Armcx1	0.1821	2.022
NM_001081125	ENSMUSG00000048402	Armcx4	0.4312	1.655
NM_172813	---	Arpc1b	-0.6973	-2.1001
NM_053202	ENSMUSG00000030067	Atg16l2	0.23	-2.3938
NM_010296	ENSMUSG00000025407	Atp1b2	0.1305	2.0197
NM_145836	---	Atp8b1	-0.2088	-1.7122
NM_001080798 /// NM_133919	ENSMUSG00000029313	AU015836	-0.5705	-1.6321
---	---	Aurkc	-0.6089	-2.0654
NM_172496	ENSMUSG00000020173	AW493563	0.2601	1.625
NM_008009	ENSMUSG00000048373	B2m	0.459	1.5693
NM_001081445 /// NM_001113204 /// NM_010875	ENSMUSG00000039542	BC016495	-0.2789	-1.5634
NM_028870 /// XR_032589	ENSMUSG00000047547	BC031353	-0.677	-1.5303
NM_001164420 /// NM_001164421 /// NM_001164422 /// NM_001164423 /// NM_001164424 /// NM_025861	ENSMUSG00000034006	BC048679	-0.3034	-5.1664
NM_001034168 /// NM_178655	ENSMUSG00000032826	Bcap29	-1.9255	-1.8901
NM_007606	ENSMUSG00000027559	Bcar3	0.125	2.2114
NM_010262	ENSMUSG00000034486	Bcl11a	0.3126	1.9378
NM_001142918 /// NM_001142919 /// NM_001142920 /// NM_001142921 /// NM_001142922 /// NM_001142923 /// NM_001142924 /// NM_009333	ENSMUSG00000024985	Bik	-0.2797	-2.2025
NM_001039185 /// NM_001039186 /// NM_001039187 /// NM_011926	ENSMUSG00000074272	Bnc2	0.2192	1.5539
NM_023716 /// NR_003964 /// XR_031394 /// XR_034619	ENSMUSG00000045136	Btbd11	-0.3766	-1.6982
NM_145463	ENSMUSG00000044461	C030013E06Rik	0.3571	1.8812
NM_025768	ENSMUSG00000038515	C030039L03Rik	-0.4932	-1.8362
NM_001039959 /// NM_009643	ENSMUSG00000069833	C130015C19	0.8294	1.5765
NM_008004	ENSMUSG00000022101	C230098O21Rik	-0.4191	-2.0624
NM_007631	ENSMUSG00000070348	Calca	-0.2955	3.2362
NM_010638 /// XM_001479552	ENSMUSG00000033863	Calcoco2	-0.3624	-3.6606
NM_001039185 /// NM_001039186 /// NM_001039187 /// NM_011926	ENSMUSG00000054385 /// ENSMUSG00000074272	Camk2n1	-0.6958	1.7006
NM_054043 /// XM_001471946	ENSMUSG00000069769	Car12	-0.3637	-2.5944
NM_032000	---	Car2	0.8657	2.2698
NM_011858	ENSMUSG00000048078	Car3	0.5952	2.3759
NM_001039185 /// NM_001039186 /// NM_001039187 /// NM_011926	ENSMUSG00000074272	Car4	-0.2198	2.267
NM_001039104 /// NM_018752	ENSMUSG00000030523	Cass4	-0.0695	1.6562
---	---	Cbr3	0.5484	4.6114
NM_175271	ENSMUSG00000049929	Ccbl1	-0.6342	-1.7783
NM_009801	ENSMUSG00000027562	Ccdc102a	0.5034	1.9687
---	---	Ccdc88c	0.4281	2.0108
NM_001134697 /// XM_001477678	ENSMUSG00000069372	Ccnd1	0.4843	2.3346
		Ccnt2	-0.0617	1.8812
		Cd164l2	0.057	-1.5032
		Cd276	-0.2192	-1.6444
NM_001146292 /// NM_001146293 /// NM_001146294 /// NM_001146295 /// NM_001174074 /// NM_133195 /// XM_001473121	---	Cdc14a	0.2301	1.5735
NM_007728	ENSMUSG00000020953	Cdhr1	0.532	2.1912
NM_010637	ENSMUSG00000003032	Cdk6	0.5101	1.5008
NM_013867	ENSMUSG00000028121	Ceacam1	0.2248	2.3459
NM_008624	ENSMUSG00000032470	Ceacam10	0.1308	-2.985
NM_025330	---	Celf4	0.1917	2.2327
NM_133187	ENSMUSG00000027955	Cerk	0.008	-2.4863
---	---	Chd7	0.4141	1.6754
---	---	Chdh	-0.3386	-4.8073
NM_130878	ENSMUSG00000021803	Chpt1	-0.4646	-2.1715
NM_007631	ENSMUSG00000070348	Cited2	0.3366	1.87
NM_010638 /// XM_001479552	ENSMUSG00000033863	Ckb	-0.5645	-1.8291
NM_010638 /// XM_001479552	ENSMUSG00000033863	Cldn5	0.1338	-2.1321
NM_001177955 /// NM_001177956 /// NM_001177957 /// NM_001177958 /// NM_001177959 /// NM_001177960 /// NM_001177961 /// NM_001177962 /// NM_023122	ENSMUSG00000031342	Cltb	0.5004	2.4214
NM_009112	ENSMUSG00000041959	Cobl	0.0357	2.4365
		Coch	0.3256	2.2294
		Coro2b	0.1989	1.5652
		Cpeb1	-0.6158	-3.3789
		Cphx	-0.1491	-1.8767
		Crip1	0.0688	-2.2821
		Crip2	-0.0204	-1.7677
NM_010637	ENSMUSG00000003032	Crispld2	-0.1344	-3.0571
NM_021463	ENSMUSG00000031432	Crmp1	0.4585	1.6158
NM_053202	ENSMUSG00000030067	Csrnp3	0.4727	1.8927
NM_008012	ENSMUSG00000029762	Ctgf	0.188	1.5805
		Cth	-0.1465	1.7216
NM_008480	ENSMUSG00000032796	Ctsw	0.3625	1.7379
		Ctxn3	-0.1967	2.2677
		Cxcr4	-0.2454	-1.9437
NM_010917	ENSMUSG00000005397	Cyp1b1	0.1954	-1.9438
---	---	Cyth3	-0.3368	-1.6174
		Cyyr1	0.2071	2.5138
---	---	D15Ertd55e	0.1294	-1.8766
---	---	D15Wsu126e	0.2573	2.1972
NM_175498	ENSMUSG00000046204	D16Ertd472e	0.5194	1.6922
		D330028D13Rik	-0.2624	-2.2575
NM_009112	ENSMUSG00000041959	D8Ertd82e	-0.2882	-2.004
NM_148933	ENSMUSG00000038963	Dap	-0.122	-1.632
NM_010638 /// XM_001479552	ENSMUSG00000033863	Dcaf12l1	-0.2644	1.6586
NM_178254	ENSMUSG00000038932	Dcbld1	0.0066	1.6322
		Ddit4l	0.1486	1.5214
---	---	Dennd1c	0.0065	-1.6259
NM_019914	ENSMUSG00000053192	Diras2	-0.0481	-2.3701
---	---	Dmd	-0.1668	1.6182
		Dmrt1	-0.9249	-2.6816
		Dnajc6	-1.0833	-1.6575
NM_013415	ENSMUSG00000041329	Dner	-0.7854	-3.4456
NM_001142809 /// NM_001142810 /// NM_133987	ENSMUSG00000019558	Dnmt3l	0.7873	3.2158
NM_001083120 /// NM_001083121 /// NM_008680 /// NM_010135	ENSMUSG00000022995	Dock4	0.5736	1.5558
NM_030141	ENSMUSG00000024209	Dppa3	-0.9871	-4.278
NM_026681	---	Dpysl3	0.6979	1.7435
NM_178670	---	Dsp	-1.5217	-1.5163
---	---	Dtna	0.299	1.5987
NM_001033452	ENSMUSG00000075023	E130309F12Rik	0.0442	-1.6622
		Ebf1	0.8562	3.4332
NM_009667	ENSMUSG00000005686	Efcab10	-0.3999	-2.39
---	---	Efna1	-0.382	-2.352
NM_010453	ENSMUSG00000038253	Ehhadh	0.259	-1.9151
NM_010137	---	Enah	0.444	2.0138
NM_001033533	ENSMUSG00000063605	Enox1	0.174	2.4744
NM_148942	ENSMUSG00000052180	Enpp2	-0.0824	-2.0636
		Enpp4	-0.4805	-1.796
NM_029035	ENSMUSG00000039911	Epas1	0.0293	1.9752
NM_013473	ENSMUSG00000021950	Epb4.1l5	-0.1151	-1.6305
NM_001039185 /// NM_001039186 /// NM_001039187 /// NM_001113368 /// NM_001113369 /// NM_007543 /// NM_011926	ENSMUSG00000054385 /// ENSMUSG00000074272	Epb4.9	-0.0367	1.9965
NM_145838	ENSMUSG00000003418	Epha2	0.3605	1.5318
---	---	Eras	-0.1648	3.5278
NM_001159289 /// NM_001159290 /// NM_016707	ENSMUSG00000000861	Erbb3	-0.2905	-2.3382
---	---	Ero1l	-0.2092	-1.6438
NM_029116 /// XM_001474596 /// XM_486083 /// XM_921147	ENSMUSG00000055675	F2rl1	0.0083	2.2619
---	---	Fam101a	-0.1699	-1.7685
---	---	Fam13c	0.0874	1.824
NM_177086	ENSMUSG00000037492	Fam171a1	0.1424	-1.5607
		Fam198b	0.9366	2.201
NM_013529	ENSMUSG00000020363	Fam19a5	0.0785	-1.8632
NM_153409 /// NM_178634	ENSMUSG00000044647	Fam81a	-0.3923	-2.2063
---	---	Fermt3	-1.2767	-3.2617
NM_053202	ENSMUSG00000030067	Fez1	-0.3915	1.7915
NM_001163489 /// NM_001163490 /// NM_001163491 /// NM_013658	ENSMUSG00000028064	Fgf15	-0.1396	2.1114
NM_028399	ENSMUSG00000026349	Fgf17	-0.027	2.337
---	---	Fgf4	0.0907	2.9427
---	---	Fgfbp1	0.3284	2.425
NM_008173	ENSMUSG00000024431	Fgfr2	0.5234	-1.8361
		Foxp1	0.3282	2.7039
		Frmd4b	0.8057	1.5617
NM_010636	ENSMUSG00000072294	Fry	0.0419	1.5313
NM_025768	ENSMUSG00000038515	Gab2	-0.8015	-1.5157
NM_009506	ENSMUSG00000031520	Gabbr1	0.1082	1.6107
NM_008788	ENSMUSG00000029718	Galk1	-0.0829	-1.7216
		Gata2	-0.1222	-1.8729
NM_175271	ENSMUSG00000049929	Gbp2	0.0643	1.5005
NM_008150	---	Gbp3	0.0608	1.6788
		Gbx2	0.3675	2.3662
NM_027711	ENSMUSG00000021676	Gca	-0.9856	-1.9194
NM_001039185 /// NM_001039186 /// NM_001039187 /// NM_011926	ENSMUSG00000074272	Gch1	-0.817	-2.0199
		Gcm1	-0.0601	-2.5679
NM_013456	ENSMUSG00000006457	Gdpd1	-0.1578	-1.5841
NM_133187	ENSMUSG00000027955	Gfod1	-0.0014	1.806
NM_053202	ENSMUSG00000030067	Gfpt2	-0.0419	1.9035
NM_007607	ENSMUSG00000000805	Gjb3	-0.0499	-2.1849
NM_001143776 /// NM_001143777 /// NM_024244	ENSMUSG00000043259	Gli1	-0.4262	2.4696
NM_152813	ENSMUSG00000020937	Gli2	0.0281	3.4888
NM_172796	---	Glis3	0.3789	-2.666
NM_001081139	---	Gm10664	0.2123	3.7514
---	---	Gm11627	-0.4537	1.658
NM_013471	ENSMUSG00000029994	Gm9	-0.1311	-2.9372
		Gm9112	0.2657	-1.5474
NM_033524	ENSMUSG00000027351	Gng12	-0.7019	-2.4793
NM_133167	ENSMUSG00000022438	Gpc4	-0.1006	1.8578
		Gpm6b	-0.2387	2.164
NM_011204	ENSMUSG00000034573	Gpr126	-0.2673	-3.6067
NM_001081088	ENSMUSG00000027070	Gpr137b	-0.7972	-1.5353
NM_009450	ENSMUSG00000058672	Gpx7	-0.3433	1.7828
NM_183171	ENSMUSG00000032118	Grb10	1.3194	4.2694
NM_019413	ENSMUSG00000022883	Grtp1	0.1027	2.3396
		Gstk1	-0.944	-2.707
NM_024198	ENSMUSG00000028597	Gstm1	-0.0109	-1.5727
NM_001145886 /// NM_001145887 /// NM_009384	ENSMUSG00000002489	Gstm3	-0.046	-2.5575
---	ENSMUSG00000085490	Gstt2	0.0562	1.713
		H2-Bl	-1.2867	-4.1575
		Habp4	-0.1599	-1.9674
		Has3	0.0503	-1.8329
		Hck	-0.1558	2.8347
		Hey1	-0.0414	-2.855
		Hhex	-0.2051	1.5238
NM_001035532 /// NM_001035533 /// NM_009649	ENSMUSG00000038729	Hk1	-0.1597	-3.0464
NM_001136227 /// NM_009106 /// NM_133641	ENSMUSG00000034930	Hmgn5	-0.7666	-1.9777
NM_028870	ENSMUSG00000047547	Homer2	-1.1071	-1.6361
NM_007496	ENSMUSG00000038872	Hoxa5	0.1521	1.9787
NM_001136086 /// NM_009468	ENSMUSG00000024501	Hpgd	-0.2837	-2.4785
NM_009985	ENSMUSG00000024910	Hsd17b14	0.4253	2.2062
NM_172424	---	Hsdl1	0.024	-1.7619
NM_019976	ENSMUSG00000068744	Hspb8	0.085	2.5164
---	ENSMUSG00000074661	Id1	-0.3062	1.5818
---	---	Ier3	-0.0895	-1.6685
NM_001081011	ENSMUSG00000026425	Iffo2	0.0919	-1.7027
NM_013825	---	Igf2bp2	0.1727	1.5715
NM_145953	ENSMUSG00000028179	Immp2l	-0.3214	-1.5717
NM_026446	ENSMUSG00000002458	Inhbb	-1.1966	1.7026
NM_010361	ENSMUSG00000033318	Iqgap2	-0.0485	1.8446
NM_027711	ENSMUSG00000021676	Irak3	0.5683	2.5418
---	---	Itga1	0.3771	-1.8252
NM_008634	---	Itgb3	0.2273	-1.9675
NM_007897	ENSMUSG00000057098	Jakmip1	-0.2193	-1.915
		Jam2	0.5826	2.4781
NM_008381 /// XM_001476835	ENSMUSG00000037035	Kank1	0.3257	-1.554
---	ENSMUSG00000085490	Kbtbd11	0.7974	1.9319
NM_025451	ENSMUSG00000046447	Kcnj3	0.4135	2.0863
NM_025967 /// XM_001473183	ENSMUSG00000022864	Kctd15	-0.8405	-3.2018
NM_001002011 /// NM_001111102 /// NM_019390	ENSMUSG00000028063	Kif1b	0.1381	1.6011
		Kif3a	0.0037	-1.5473
NM_028778	ENSMUSG00000009772	Kit	-0.107	-1.9126
NM_009506	ENSMUSG00000031520	Klf12	0.2419	2.5001
		Klf4	-0.0091	2.2226
NM_001081417	ENSMUSG00000041235	Klf9	-0.0258	2.3329
		Klhl13	-1.1616	-3.3612
NM_001123327 /// XM_001479246 /// XM_001479250 /// XM_916928	ENSMUSG00000074994	Lama1	0.6305	2.1066
NM_009144	ENSMUSG00000027996	Laptm5	0.1981	3.7841
NM_001083120 /// NM_001083121 /// NM_008680 /// NM_010135	---	Lcp1	0.2032	-3.375
NM_001164525 /// XM_129558 /// XM_917811	---	Lefty1	0.7896	1.5423
NM_010929	ENSMUSG00000015468	Lhx1	-0.1903	-1.5901
		Lmna	-0.0403	1.6903
NM_178739	ENSMUSG00000045284	Lmo7	0.0699	-1.9521
		Lnx1	-0.9495	-2.2474
NM_001033538 /// NM_001080820	ENSMUSG00000074570	LOC100504145	0.7844	1.9951
XM_905633 /// XM_974534	ENSMUSG00000049804	LOC100504497	0.763	1.5206
NM_026662	ENSMUSG00000025742	LOC100505359	-3.2519	-1.6254
NM_025967 /// XM_001473183	---	Lonrf1	-0.2896	-1.8831
		Lpar4	0.9225	2.277
NM_001163489 /// NM_001163490 /// NM_001163491 /// NM_013658	ENSMUSG00000028064	Lpp	-0.0964	1.5662
NM_001164627 /// NM_001164628 /// NM_028455	ENSMUSG00000078954	Lrig3	0.1253	1.5489
NM_001164433 /// NM_138315	ENSMUSG00000019823	Lrp2	0.1223	2.7996
NM_009506	ENSMUSG00000031520	Lrrc2	-0.0782	1.6144
NM_133685	ENSMUSG00000056515	Ly6a	0.2178	-1.942
NM_028829	ENSMUSG00000025931	Ly75	0.0911	1.7248
---	ENSMUSG00000043991	Mapk13	-0.4073	-1.6959
---	ENSMUSG00000086391	Marveld3	-0.7105	-2.0706
NM_008960 /// NM_177096	ENSMUSG00000013663	Mbd2	-0.1051	1.5482
NM_025705	ENSMUSG00000019891	Mbnl2	0.1109	1.5692
---	---	Mbp	-0.1545	-3.1726
NM_007430	ENSMUSG00000025056	Mcf2	-0.2011	1.8743
NM_007868	ENSMUSG00000045103	Med13l	0.0114	1.7342
NM_175314	---	Meg3	-2.0925	-1.7257
---	---	Mep1b	0.5286	-1.9881
NM_001136058 /// NM_007765	ENSMUSG00000029121	Mical1	-0.2062	1.6371
NM_009427	ENSMUSG00000037573	Mkx	-0.1907	-2.3676
NM_028838	ENSMUSG00000032495	Mllt11	0.145	2.0304
NM_007496	ENSMUSG00000038872	Mpped2	-0.3771	-2.2386
NM_019439	---	Mras	0.2364	2.2066
		Mrs2	-0.8727	-1.8467
NM_145836	ENSMUSG00000034168	Msi2	-0.374	2.3195
NM_009255	ENSMUSG00000026249	Mtap1b	0.0798	1.7078
NM_008441 /// NM_207682	ENSMUSG00000063077	Myo1f	-0.2007	3.3367
		Ncam1	0.7704	2.4249
---	---	Ncoa7	0.1231	1.5206
NM_010087 /// NM_207650	ENSMUSG00000024302	Ndrg2	-0.0971	1.5876
NR_028376 /// NR_028377 /// XR_035289 /// XR_035303	ENSMUSG00000054057	Nefl	-0.1718	3.5652
NM_009263	ENSMUSG00000029304	Neurod1	-0.0644	1.5719
NM_030706	ENSMUSG00000027993	Nfkbiz	-0.5235	-2.951
NM_138944	ENSMUSG00000031688	Nid1	0.3008	2.0957
---	---	Ninj1	-0.1412	-1.7263
NM_001145959 /// NM_013864	ENSMUSG00000004558	Nmt2	-0.6569	-1.9823
NM_001081417	ENSMUSG00000041235	Notch4	0.1378	1.6636
NM_026887	ENSMUSG00000031367	Npnt	-0.6186	-2.2362
		Nr0b1	0.1152	1.6222
NM_010495	ENSMUSG00000042745	Nr3c1	-0.2662	1.8745
		Nrk	-0.7631	-2.8223
NM_010217	ENSMUSG00000019997	Nuak1	-0.2267	-1.9517
		Nuak2	-0.1311	1.6884
		Odz4	0.9251	2.6266
		Osbpl3	-0.2678	-1.5591
		Paqr8	0.425	1.6344
		Parp12	-0.5647	-1.6415
NM_183029	ENSMUSG00000033581	Parvb	-0.0164	1.8033
NM_010894	ENSMUSG00000034701	Patl2	0.1293	1.5829
NM_009735	ENSMUSG00000060802	Pcgf5	-0.3442	-2.4076
NM_175341 /// NM_207515	ENSMUSG00000022139	Pcolce	0.326	1.8616
NM_001145952 /// NM_001145954 /// NM_178665	ENSMUSG00000033306	Pdlim4	-0.4856	-2.0136
		Pea15a	0.2615	1.6009
NM_175484	ENSMUSG00000041729	Pecam1	-0.2134	-1.5035
NM_054043 /// XM_001471946	ENSMUSG00000069769	Phf13	-0.1788	-1.8598
		Phf19	-0.0433	-2.1779
NM_145148	ENSMUSG00000030064	Phf21a	-0.3025	1.9058
NM_029821	ENSMUSG00000025481	Pir	0.1965	1.5393
NM_172803	ENSMUSG00000035954	Pla2g1b	0.1811	2.969
NM_172870	ENSMUSG00000028487	Pla2g4e	0.0499	-1.722
NM_026179	ENSMUSG00000032540	Plagl1	1.8822	2.5904
NM_177152	ENSMUSG00000020105	Plbd1	-0.398	-1.8468
		Plcd1	0.6288	-3.6597
		Plcd3	0.196	1.8226
NM_008634	ENSMUSG00000052727	Plce1	0.6745	2.5165
NM_010094	ENSMUSG00000038793	Plin3	0.1571	2.134
		Plk2	0.1994	1.6886
NM_027153	ENSMUSG00000031379	Pnkd	-0.6595	-2.5866
		Pnma2	0.2373	2.0628
NM_177152	ENSMUSG00000020105	Pou4f2	0.9284	1.5885
NM_008173	ENSMUSG00000024431	Pqlc1	0.4596	2.3932
NM_029821	ENSMUSG00000025481	Prkch	-0.2294	-2.391
NM_010139	ENSMUSG00000006445	Prps1	-0.1232	2.1185
NM_172887 /// XM_001477828 /// XM_488539 /// XM_976343	ENSMUSG00000056602	Prps2	0.1577	2.5395
NM_175271	ENSMUSG00000049929	Prune2	0.382	2.9348
---	---	Psrc1	0.2974	1.7302
		Pten	0.1169	1.6324
NM_172294	ENSMUSG00000016918	Ptges2	-0.0226	-1.9659
NM_030143	ENSMUSG00000046818	Ptgs1	-0.2614	-1.5518
---	ENSMUSG00000085773	Pth1r	0.0557	-2.7982
NM_001111267 /// NM_172495	---	Ptpn13	0.2712	1.8008
---	---	Ptpre	-0.0048	-1.5134
NM_176830	ENSMUSG00000006931	Pygl	-0.7436	-3.6249
NM_172294	---	Qser1	0.8142	1.6725
NM_001164504 /// XM_001481319 /// XM_129042	---	Rab31	0.6373	1.6361
		Rab3il1	-0.436	-1.7347
NM_030706	ENSMUSG00000027993	Rab6b	-0.3509	-1.957
NM_009873	---	Ralgds	-0.1302	-2.0232
NM_010260	ENSMUSG00000028270	Rasgrp2	-1.1813	-2.2157
NR_028261 /// XM_901568 /// XM_922645	---	Rassf10	-0.0413	-1.8156
		Rassf5	-0.7384	-2.9769
NM_027152	ENSMUSG00000028865	Rbm47	-0.2933	-2.1284
		Rffl	-0.4597	-1.7673
NM_133681	ENSMUSG00000028699	Rgs16	-0.1957	-2.8609
		Rgs19	0.0141	1.718
NM_011212	ENSMUSG00000041836	Rhox4a	0.1067	-2.7027
NM_001162477 /// NM_010248	---	Rhox5	-4.0451	-4.2916
NM_023842 /// XM_001481272 /// XM_621314 /// XM_896350	ENSMUSG00000054889	Rhox6	-0.862	-6.116
NM_027052	ENSMUSG00000022464	Rhox9	-0.6202	-5.5971
---	---	Rhpn2	-0.0888	-1.509
		Rian	-2.1987	-1.5003
		Rimbp2	-0.1942	-2.2465
NM_001113283 /// NM_153584	ENSMUSG00000034858	Rims1	-0.3197	-2.0093
NM_175342	---	Rnd3	0.9178	1.547
		Rnf165	0.1351	1.509
NM_031999 /// NR_003568 /// XM_001473441 /// XR_001658	ENSMUSG00000021306 /// ENSMUSG00000075118	Rnf182	-0.102	-3.5464
		Robo1	0.2126	1.7906
NM_173781	ENSMUSG00000032549	Rps6kl1	-0.0161	-2.478
NM_011894	ENSMUSG00000021892	Rtkn	-0.0087	1.7526
		S100a10	0.2457	2.1554
NM_001177365 /// XM_001001002	ENSMUSG00000079479	S100a6	-1.6181	-2.2477
NM_001002268	ENSMUSG00000039116	Sema4a	0.1411	1.8842
NM_008969	ENSMUSG00000047250	Serpinb6c	-0.3082	1.9641
		Serpine2	-0.2396	1.6075
NM_001177556 /// NM_001177557 /// NM_001177558 /// NM_001177559 /// NM_001177560 /// NM_025278	ENSMUSG00000036402	Sfi1	0.2363	-1.6111
NM_001163645 /// NM_027881	ENSMUSG00000029822	Sfmbt2	0.4197	-1.8334
NM_001081161	ENSMUSG00000050530	Sfrp1	0.8384	3.1267
NM_145497	ENSMUSG00000037847	Sfrp2	0.5037	1.6675
		Sh3bp5	-0.0915	-1.543
		Shisa2	0.2502	2.5286
NM_009579	ENSMUSG00000037434	Si	0.4584	2.1019
NM_009437	ENSMUSG00000044986	Siglec5	-0.7123	-1.7942
XM_001480117 /// XM_001480121	---	Slc25a20	-0.6934	-1.6709
NM_025638	ENSMUSG00000061666	Slc27a2	0.5075	1.5762
NM_008498	ENSMUSG00000018698	Slc30a1	-0.2363	-1.5735
NM_133791	ENSMUSG00000031563	Slc30a2	-0.3932	-2.6739
NM_011129	ENSMUSG00000020486	Slc35d3	-0.2482	-1.8017
NM_001159696 /// NM_009335	ENSMUSG00000028640	Slc38a4	-1.7308	-1.5213
		Slc40a1	-0.0501	-3.159
NM_030207	ENSMUSG00000023764	Slc5a10	-0.1167	-1.6395
NM_001163548 /// NM_011182	ENSMUSG00000018001	Slc5a5	0.3622	-1.7678
NM_001081642 /// NM_021365 /// NM_183094 /// XM_001471888	ENSMUSG00000031362 /// ENSMUSG00000067768 /// ENSMUSG00000079845	Slc6a15	0.8462	3.5939
NM_153551	ENSMUSG00000002668	Slc6a8	0.2562	2.0181
NM_020520	---	Slc7a3	0.2806	1.8606
NM_001113416 /// NM_145506	---	Slc7a9	-0.1413	-3.1038
NM_146057	ENSMUSG00000039168	Slco4a1	-0.1692	2.0563
NR_028320 /// XR_035182 /// XR_035380	ENSMUSG00000055936 /// ENSMUSG00000081044	Slco4c1	-0.2898	-2.3245
NM_001164086 /// NM_001164087 /// NM_011983	ENSMUSG00000025813	Slfn9	-0.9518	1.8199
NM_011129	ENSMUSG00000020486	Slit2	-1.7906	-2.3488
NM_001033227	ENSMUSG00000042371	Smarca1	-0.4411	2.0628
		Sorbs1	-0.8893	-1.8008
NM_015774	ENSMUSG00000021831	Sox15	-0.4082	-2.4488
NM_133983	ENSMUSG00000035914	Spa17	-0.2136	-2.3024
NM_173396	ENSMUSG00000062175	Spink3	0.2789	2.5406
NM_001146690 /// NM_144807 /// NR_027477	ENSMUSG00000060002	Spnb3	-0.1362	-2.4378
NM_133791	ENSMUSG00000031563	Spp1	-0.0537	1.5923
NM_001145198 /// XM_899407 /// XM_922288	ENSMUSG00000087651	Spred1	0.3388	1.8038
NM_001164583 /// NM_001164584 /// NM_001164585 /// NM_198412	ENSMUSG00000028528	Spsb1	0.5302	1.9566
---	---	Srgap2	0.3235	1.7252
NM_178756	ENSMUSG00000063446	Srxn1	0.3542	1.7728
		St6galnac2	-0.5538	-3.1324
NM_133662	ENSMUSG00000003541	St8sia6	-0.3912	1.9483
NM_020520	---	Stag3	-0.7138	-1.7486
NM_001077661 /// NM_178623	ENSMUSG00000049680	Stk31	-1.0441	-2.4041
		Stmn2	-0.0526	3.8685
NM_001034962 /// NM_001034963 /// NM_001034964 /// NM_009166 /// NM_178362	ENSMUSG00000025006	Stox2	0.5134	1.6733
		Sulf1	0.5183	1.5216
NM_011950	ENSMUSG00000004864	Syde2	-0.3375	-1.663
NM_178394	ENSMUSG00000063646	Tcf7l2	0.4744	2.5612
NM_001017525 /// NM_028709	ENSMUSG00000020042	Tcfap2c	-1.5595	-1.5977
NM_183148	ENSMUSG00000041025	Tcfl5	-0.9928	2.0445
NM_030209	ENSMUSG00000031825	Tek	-0.0332	1.6107
NM_001001488	ENSMUSG00000039529	Tes	-0.2302	-2.0451
NM_016905	ENSMUSG00000020766	Tgif2	-0.1652	-1.6445
NM_177845	ENSMUSG00000050211	Tgtp1	0.7811	2.6127
NR_003633 /// NR_027651 /// NR_027652 /// XR_035480 /// XR_035483 /// XR_035484	ENSMUSG00000021268	Thsd4	0.1233	-2.0282
NM_013610	ENSMUSG00000037966	Tiam1	0.5117	1.7828
NM_144538	ENSMUSG00000024663	Tob1	-0.0372	1.6158
		Trh	0.4263	2.7686
		Trim2	0.4616	1.5901
NM_175185	ENSMUSG00000034189	Trim25	0.155	-1.8241
NM_001007465 /// NM_001164569 /// NM_001164570 /// NM_001164571 /// NM_026097	ENSMUSG00000020696	Trpm1	0.6401	2.2798
NM_024223	ENSMUSG00000006356	Trps1	0.5629	3.0658
NM_053248	ENSMUSG00000000792	Tspan1	-0.1632	-1.5059
		Tspyl3	-0.2886	1.5807
NM_028443	ENSMUSG00000037962	Tst	0.22	-1.5764
		Tstd1	0.1818	1.6637
NM_172404	ENSMUSG00000039648	Ttc21a	0.3345	-2.6894
NM_199016	ENSMUSG00000023961	Ttc28	-0.0801	-2.6217
NM_145581	ENSMUSG00000039013	Ttyh2	-0.2012	-3.1429
NM_199016	ENSMUSG00000023961	Tubb2a	-0.3302	1.7963
NM_019807 /// NM_207668	ENSMUSG00000032561	Tubb2a-ps2	-0.419	2.3432
NM_001034962 /// NM_001034963 /// NM_001034964 /// NM_009166 /// NM_178362	ENSMUSG00000025006	Tubb2b	-0.022	1.5622
NM_029529	ENSMUSG00000050473	Upp1	-0.1029	1.8023
NM_175279	---	Urgcp	-1.3023	-3.1732
		Vegfc	0.1196	1.8624
NM_001033228	---	Wwc2	-0.2082	-1.8398
NM_021273	ENSMUSG00000001270	Zc3hav1	-0.117	-2.0777
NM_008217	ENSMUSG00000031910	Zdbf2	-0.1589	1.5778
		Zfhx3	0.9513	2.0999
NM_010207 /// NM_201601	ENSMUSG00000030849	Zfp365	0.5073	2.0413
NM_001112731 /// NM_198417	---	Zfp36l1	0.4775	1.7035
NM_133791	ENSMUSG00000031563	Zfp423	0.4743	2.1324
		Zfp655	-0.2769	-1.7683
NM_025806 /// XM_001473518	ENSMUSG00000030214	Zic2	0.7413	3.7143
NM_172705	ENSMUSG00000047777	Zic5	0.1735	3.1434
NM_134096	ENSMUSG00000054863	Zmat4	0.144	1.908
