# Supplementary material for: Transcription Factor TFAP2C Regulates Major Programs Required for Murine Fetal Germ Cell Maintenance and Haploinsufficiency Predisposes to Teratomas in Male Mice
Source: PLoS One. 2013 Aug 13;8(8):e71113. doi: 10.1371/journal.pone.0071113 (PMC3742748; doi:10.1371/journal.pone.0071113)
Supplement: Table S2 — Deregulated genes in Tfap2c−/−ESCs (Fold-change >1.5 in log2 scale). (XLSX) [file pone.0071113.s004.xlsx]

## Sheet: Tabelle1
Table S2. Deregulated genes in Tfap2c-/- ESCs (Fold-change 1.5 in log2 scale)
RefSeq Transcript ID	Ensembl	Gene	ESC Tfap2c-/- vs. Ctrl	PGC Tfap2c-/- vs. Ctrl
NM_008818	---	Rhox5	-4.0451	-4.2916
NM_001081643 /// NM_001110784 /// NM_011726 /// NM_011727 /// XM_001471591 /// XM_001471670	ENSMUSG00000057836 /// ENSMUSG00000058147 /// ENSMUSG00000073125	LOC630164	-3.6478	-0.7188
NM_001081642 /// NM_021365 /// NM_183094 /// XM_001471888	ENSMUSG00000031362 /// ENSMUSG00000067768 /// ENSMUSG00000079845	LOC100505359	-3.2519	-1.6254
NM_001166619 /// NM_001166620 /// NM_174993	ENSMUSG00000062170	Fmr1nb	-3.1132	-1.2629
NM_001100461 /// XM_001474292 /// XM_001474772 /// XM_001479236	ENSMUSG00000050424	Pnma5	-2.6702	-0.7211
NR_003633 /// NR_027651 /// NR_027652 /// XR_035480 /// XR_035483 /// XR_035484	ENSMUSG00000021268	Meg3	-2.4936	-0.6131
NM_027052	ENSMUSG00000022464	Slc38a4	-2.49	-0.6389
NM_001177602 /// NM_001177604 /// NM_001177605 /// NM_009647 /// XM_001478522	ENSMUSG00000028527	Ak4	-2.2898	-4.5507
NR_028261 /// XM_901568 /// XM_922645	---	Rian	-2.1987	-1.5003
NM_028916	ENSMUSG00000025038	Efhc2	-2.1936	-0.6989
NM_007592	ENSMUSG00000041261	Car8	-2.1923	-1.4937
NM_001024141	ENSMUSG00000057000	Nxf3	-2.0251	0.3767
NM_026497	ENSMUSG00000024228	Nudt12	-1.9602	-0.2825
NM_001164090 /// NM_007530	ENSMUSG00000020650	Bcap29	-1.9255	-1.8901
NR_028265 /// XM_001475138	---	Mirg	-1.842	0.3876
NM_023842 /// XM_001481272 /// XM_621314 /// XM_896350	ENSMUSG00000054889	Dsp	-1.8306	-1.3262
NM_178804	ENSMUSG00000031558	Slit2	-1.7906	-2.3488
---	---	1110006E14Rik	-1.7499	0.611
NM_001159696 /// NM_009335	ENSMUSG00000028640	Tcfap2c	-1.6328	-1.3812
NM_011313	ENSMUSG00000001025	S100a6	-1.6181	-2.2477
NM_010021	ENSMUSG00000010592	Dazl	-1.6164	-1.2533
NM_026323	ENSMUSG00000017723	Wfdc2	-1.5915	-0.226
NM_001004174	ENSMUSG00000033213	AA467197	-1.575	-3.2584
NM_001005508	ENSMUSG00000048865	Arhgap30	-1.5572	-0.7281
NM_009538	ENSMUSG00000019817	Plagl1	1.8822	2.5904
NM_031381	ENSMUSG00000042386	Tex13	2.977	1.3152
