# Supplementary material for: Transcription Factor TFAP2C Regulates Major Programs Required for Murine Fetal Germ Cell Maintenance and Haploinsufficiency Predisposes to Teratomas in Male Mice
Source: PLoS One. 2013 Aug 13;8(8):e71113. doi: 10.1371/journal.pone.0071113 (PMC3742748; doi:10.1371/journal.pone.0071113)
Supplement: Table S3 — Commonly deregulated genes in Tfap2c−/−ESCs and -PGCLCs (Fold-change >1.5 in log2 scale). (XLSX) [file pone.0071113.s005.xlsx]

## Sheet: Tabelle1
Table S3. Commonly deregulated genes in Tfap2c-/- ESCs and PGCLCs (Fold-change 1.5 in log2 scale)
RefSeq Transcript ID	Ensembl	Gene	ESC Tfap2c-/- vs. Ctrl	PGC Tfap2c-/- vs. Ctrl
NM_001004174	ENSMUSG00000033213	AA467197	-1.575	-3.2584
NM_001177602 /// NM_001177604 /// NM_001177605 /// NM_009647 /// XM_001478522	ENSMUSG00000028527	Ak4	-2.2898	-4.5507
NM_001164090 /// NM_007530	ENSMUSG00000020650	Bcap29	-1.9255	-1.8901
NM_023842 /// XM_001481272 /// XM_621314 /// XM_896350	ENSMUSG00000054889	Dsp	-1.8306	-1.5163
NM_001081642 /// NM_021365 /// NM_183094 /// XM_001471888	ENSMUSG00000031362 /// ENSMUSG00000067768 /// ENSMUSG00000079845	LOC100505359	-3.2519	-1.6254
NR_003633 /// NR_027651 /// NR_027652 /// XR_035480 /// XR_035483 /// XR_035484	ENSMUSG00000021268	Meg3	-2.4936	-1.7257
NM_009538	ENSMUSG00000019817	Plagl1	1.8822	2.5904
NM_008818	---	Rhox5	-4.0451	-4.2916
NR_028261 /// XM_901568 /// XM_922645	---	Rian	-2.1987	-1.5003
NM_011313	ENSMUSG00000001025	S100a6	-1.6181	-2.2477
NM_027052	ENSMUSG00000022464	Slc38a4	-2.49	-1.5213
NM_178804	ENSMUSG00000031558	Slit2	-1.7906	-2.3488
NM_001159696 /// NM_009335	ENSMUSG00000028640	Tcfap2c	-1.6328	-1.5977
