# Supplementary material for: Transcription Factor TFAP2C Regulates Major Programs Required for Murine Fetal Germ Cell Maintenance and Haploinsufficiency Predisposes to Teratomas in Male Mice
Source: PLoS One. 2013 Aug 13;8(8):e71113. doi: 10.1371/journal.pone.0071113 (PMC3742748; doi:10.1371/journal.pone.0071113)
Supplement: Table S4 — Location of TFAP2/TFAP2C binding sites and primer sequences. (XLSX) [file pone.0071113.s006.xlsx]

## Sheet: Tabelle1
Table S4: Location of TFAP2 / TFAP2C binding sites and primer sequences
Gene	Location	Primer	Sequences
Sfrp1	1. Intron	ChIP F	gtagagggggaaagctcagg
		ChIP R	agtacctggagcgggagaag
Fgf4	5´UTR	ChIP F	agcactcaccgaactcacg
		ChIP R	agcagcgtccctgtggtc
Klf4	5´UTR	ChIP F	acaacggtgggggacact
		ChIP R	tagacaatcagcaaggcaga
Cdk6	3. Intron	ChIP F	ttctttccagcagtgtttgc
		ChIP R	gcagcagaaggtttctcacc
c-Kit	1. Intron	ChIP F	gtttggtgatgcttttgtgc
		ChIP R	cacgcgcaacttttaacaaa
Dnmt3l	1. Intron	ChIP F	actggtttaggtccacatct
		ChIP R	tgccccattctagagctcac
Dmrt1	4. Intron	ChIP F	tctggggctgagagagtgat
		ChIP R	ttagcgtggaatcagacacg
Nanos3	5´ upstream TSS	ChIP F	ctcaaggccacatgataccc
		ChIP R	gccccagggtttaacactaa
p21	1. Intron	ChIP F	tacgggtgccgtacatcag
		ChIP R	agcctggtcaccttcctaca
Dnmt3b	5´ UTR	ChIP F	acacgttgggtaggctggt
		ChIP R	gacagacccaggctgacaat
